# Supplementary material for: Small subpopulations of β-cells do not drive islet oscillatory [Ca2+] dynamics via gap junction communication
Source: PLoS Comput Biol. 2021 May 3;17(5):e1008948. doi: 10.1371/journal.pcbi.1008948 (PMC8118513; doi:10.1371/journal.pcbi.1008948)
Supplement: S1 Files — Files include those used to generate data in Figs 1, 2, 4 and 6. (ZIP) [file pcbi.1008948.s013.zip]

Archive with 272 entries (208 files):
- Fig1/.git/
- Fig1/.git/COMMIT_EDITMSG
- Fig1/.git/config
- Fig1/.git/description
- Fig1/.git/HEAD
- Fig1/.git/hooks/
- Fig1/.git/hooks/README.sample
- Fig1/.git/index
- Fig1/.git/info/
- Fig1/.git/info/exclude
- Fig1/.git/logs/
- Fig1/.git/logs/HEAD
- Fig1/.git/logs/refs/
- Fig1/.git/logs/refs/heads/
- Fig1/.git/logs/refs/heads/master
- Fig1/.git/objects/
- Fig1/.git/objects/4e/
- Fig1/.git/objects/4e/007610d905bd04d2779c5eed42baf4882da8d9
- Fig1/.git/objects/a0/
- Fig1/.git/objects/a0/6170a3f5ae1bd3197bbb6af3ea8b5e39e700f2
- Fig1/.git/objects/bd/
- Fig1/.git/objects/bd/b0cabc87cf50106df6e15097dff816c8c3eb34
- Fig1/.git/objects/cd/
- Fig1/.git/objects/cd/2946ad76b4402e5b3cab9243a9281aad228670
- Fig1/.git/objects/info/
- Fig1/.git/objects/pack/
- Fig1/.git/refs/
- Fig1/.git/refs/heads/
- Fig1/.git/refs/heads/master
- Fig1/.git/refs/tags/
- Fig1/0B
- Fig1/Beta
- Fig1/BetaCell.h
- Fig1/box.C
- Fig1/box.h
- Fig1/ChR2Class.cpp
- Fig1/ChR2Class.h
- Fig1/event.C
- Fig1/event.h
- Fig1/GenerateSphere.cpp
- Fig1/grid_field.h
- Fig1/heap.C
- Fig1/heap.h
- Fig1/InCircle.h
- Fig1/Islet
- Fig1/isletInput
- Fig1/MainFile.cpp
- Fig1/my_vector.h
- Fig1/neighbor.C
- Fig1/NN10A.txt
- Fig1/RandomGenerator
- Fig1/RandomVars.cpp
- Fig1/RandomVars.txt
- Fig1/read me.docx
- Fig1/read_input.C
- Fig1/read_input.h
- Fig1/RunSimulation.sh
- Fig1/sphere.C
- Fig1/sphere.h
- Fig1/sphereInput
- Fig1/spheres
- Fig1/spheres.C
- Fig1/stats.dat
- Fig1/vars5exo.txt
- Fig1/vector.h
- Fig1/write.dat
- Fig1/XYZpos.txt
- Fig2/.git/
- Fig2/.git/COMMIT_EDITMSG
- Fig2/.git/config
- Fig2/.git/description
- Fig2/.git/HEAD
- Fig2/.git/hooks/
- Fig2/.git/hooks/README.sample
- Fig2/.git/index
- Fig2/.git/info/
- Fig2/.git/info/exclude
- Fig2/.git/logs/
- Fig2/.git/logs/HEAD
- Fig2/.git/logs/refs/
- Fig2/.git/logs/refs/heads/
- Fig2/.git/logs/refs/heads/master
- Fig2/.git/objects/
- Fig2/.git/objects/4e/
- Fig2/.git/objects/4e/007610d905bd04d2779c5eed42baf4882da8d9
- Fig2/.git/objects/a0/
- Fig2/.git/objects/a0/6170a3f5ae1bd3197bbb6af3ea8b5e39e700f2
- Fig2/.git/objects/bd/
- Fig2/.git/objects/bd/b0cabc87cf50106df6e15097dff816c8c3eb34
- Fig2/.git/objects/cd/
- Fig2/.git/objects/cd/2946ad76b4402e5b3cab9243a9281aad228670
- Fig2/.git/objects/info/
- Fig2/.git/objects/pack/
- Fig2/.git/refs/
- Fig2/.git/refs/heads/
- Fig2/.git/refs/heads/master
- Fig2/.git/refs/tags/
- Fig2/0B
- Fig2/Beta
- Fig2/BetaCell.h
- Fig2/box.C
- Fig2/box.h
- Fig2/ChR2Class.cpp
- Fig2/ChR2Class.h
- Fig2/event.C
- Fig2/event.h
- Fig2/GenerateSphere.cpp
- Fig2/grid_field.h
- Fig2/heap.C
- Fig2/heap.h
- Fig2/InCircle.h
- Fig2/Islet
- Fig2/isletInput
- Fig2/MainFile.cpp
- Fig2/my_vector.h
- Fig2/neighbor.C
- Fig2/NN10A.txt
- Fig2/RandomGenerator
- Fig2/RandomVars.cpp
- Fig2/RandomVars.txt
- Fig2/read me.docx
- Fig2/read_input.C
- Fig2/read_input.h
- Fig2/RunSimulation.sh
- Fig2/sphere.C
- Fig2/sphere.h
- Fig2/sphereInput
- Fig2/spheres
- Fig2/spheres.C
- Fig2/stats.dat
- Fig2/stdout_285686.out
- Fig2/vars5exo.txt
- Fig2/vector.h
- Fig2/write.dat
- Fig2/XYZpos.txt
- Fig4/.git/
- Fig4/.git/COMMIT_EDITMSG
- Fig4/.git/config
- Fig4/.git/description
- Fig4/.git/HEAD
- Fig4/.git/hooks/
- Fig4/.git/hooks/README.sample
- Fig4/.git/index
- Fig4/.git/info/
- Fig4/.git/info/exclude
- Fig4/.git/logs/
- Fig4/.git/logs/HEAD
- Fig4/.git/logs/refs/
- Fig4/.git/logs/refs/heads/
- Fig4/.git/logs/refs/heads/master
- Fig4/.git/objects/
- Fig4/.git/objects/4e/
- Fig4/.git/objects/4e/007610d905bd04d2779c5eed42baf4882da8d9
- Fig4/.git/objects/a0/
- Fig4/.git/objects/a0/6170a3f5ae1bd3197bbb6af3ea8b5e39e700f2
- Fig4/.git/objects/bd/
- Fig4/.git/objects/bd/b0cabc87cf50106df6e15097dff816c8c3eb34
- Fig4/.git/objects/cd/
- Fig4/.git/objects/cd/2946ad76b4402e5b3cab9243a9281aad228670
- Fig4/.git/objects/info/
- Fig4/.git/objects/pack/
- Fig4/.git/refs/
- Fig4/.git/refs/heads/
- Fig4/.git/refs/heads/master
- Fig4/.git/refs/tags/
- Fig4/0B
- Fig4/Beta
- Fig4/BetaCell.h
- Fig4/box.C
- Fig4/box.h
- Fig4/ChR2Class.cpp
- Fig4/ChR2Class.h
- Fig4/event.C
- Fig4/event.h
- Fig4/GenerateSphere.cpp
- Fig4/grid_field.h
- Fig4/heap.C
- Fig4/heap.h
- Fig4/InCircle.h
- Fig4/Islet
- Fig4/isletInput
- Fig4/MainFile.cpp
- Fig4/my_vector.h
- Fig4/neighbor.C
- Fig4/NN10A.txt
- Fig4/out_4396362.out
- Fig4/RandomGenerator
- Fig4/RandomVars.cpp
- Fig4/RandomVars.txt
- Fig4/read me.docx
- Fig4/read_input.C
- Fig4/read_input.h
- Fig4/RunSimulation.sh
- Fig4/sphere.C
- Fig4/sphere.h
- Fig4/sphereInput
- Fig4/spheres
- Fig4/spheres.C
- Fig4/stats.dat
- Fig4/vars5exo.txt
- Fig4/vector.h
- Fig4/write.dat
- Fig4/XYZpos.txt
- Fig6/.git/
- Fig6/.git/COMMIT_EDITMSG
- Fig6/.git/config
- Fig6/.git/description
- Fig6/.git/HEAD
- Fig6/.git/hooks/
- Fig6/.git/hooks/README.sample
- Fig6/.git/index
- Fig6/.git/info/
- Fig6/.git/info/exclude
- Fig6/.git/logs/
- Fig6/.git/logs/HEAD
- Fig6/.git/logs/refs/
- Fig6/.git/logs/refs/heads/
- Fig6/.git/logs/refs/heads/master
- Fig6/.git/objects/
- Fig6/.git/objects/4e/
- Fig6/.git/objects/4e/007610d905bd04d2779c5eed42baf4882da8d9
- Fig6/.git/objects/a0/
- Fig6/.git/objects/a0/6170a3f5ae1bd3197bbb6af3ea8b5e39e700f2
- Fig6/.git/objects/bd/
- Fig6/.git/objects/bd/b0cabc87cf50106df6e15097dff816c8c3eb34
- Fig6/.git/objects/cd/
- Fig6/.git/objects/cd/2946ad76b4402e5b3cab9243a9281aad228670
- Fig6/.git/objects/info/
- Fig6/.git/objects/pack/
- Fig6/.git/refs/
- Fig6/.git/refs/heads/
- Fig6/.git/refs/heads/master
- Fig6/.git/refs/tags/
- Fig6/0B
- Fig6/Beta
- Fig6/BetaCell.h
- Fig6/box.C
- Fig6/box.h
- Fig6/ChR2Class.cpp
- Fig6/ChR2Class.h
- Fig6/event.C
- Fig6/event.h
- Fig6/GenerateSphere.cpp
- Fig6/grid_field.h
- Fig6/heap.C
- Fig6/heap.h
- Fig6/InCircle.h
- Fig6/Islet
- Fig6/isletInput
- Fig6/MainFile.cpp
- Fig6/my_vector.h
- Fig6/neighbor.C
- Fig6/NN10A.txt
- Fig6/out_4571470.out
- Fig6/RandomGenerator
- Fig6/RandomVars.cpp
- Fig6/RandomVars.txt
- Fig6/read me.docx
- Fig6/read_input.C
- Fig6/read_input.h
- Fig6/RunSimulation.sh
- Fig6/sphere.C
- Fig6/sphere.h
- Fig6/sphereInput
- Fig6/spheres
- Fig6/spheres.C
- Fig6/stats.dat
- Fig6/vars5exo.txt
- Fig6/vector.h
- Fig6/write.dat
- Fig6/XYZpos.txt
- Note.docx
