# Supplementary material for: Small subpopulations of β-cells do not drive islet oscillatory [Ca2+] dynamics via gap junction communication
Source: PLoS Comput Biol. 2021 May 3;17(5):e1008948. doi: 10.1371/journal.pcbi.1008948 (PMC8118513; doi:10.1371/journal.pcbi.1008948)
Supplement: S1 Files — Files include those used to generate data in Figs 1, 2, 4 and 6. (ZIP) [file pcbi.1008948.s013.zip › Fig1/0B]

NN10A.txt
potential.txt
sodium.txt
potassium.txt
calcium.txt
caer.txt
atp.txt
adp.txt
IRP.txt
PP.txt
DP.txt
FIP.txt
RIP.txt
Cap.txt
time.txt
noise.txt
0.00
