# Supplementary material for: Small subpopulations of β-cells do not drive islet oscillatory [Ca2+] dynamics via gap junction communication
Source: PLoS Comput Biol. 2021 May 3;17(5):e1008948. doi: 10.1371/journal.pcbi.1008948 (PMC8118513; doi:10.1371/journal.pcbi.1008948)
Supplement: S1 Files — Files include those used to generate data in Figs 1, 2, 4 and 6. (ZIP) [file pcbi.1008948.s013.zip › Fig2/RunSimulation.sh]

#!/usr/bin/env bash
#BSUB -J BetaCellModel
#BSUB -n 4
#BSUB -R "select[mem>10] rusage[mem=10] span[hosts=1]"
#BSUB -o stdout_%J.out
#BSUB -e stderr_%J.err

#Execute

rm potential.txt sodium.txt potassium.txt calcium.txt caer.txt atp.txt adp.txt IRP.txt PP.txt DP.txt FIP.txt RIP.txt Cap.txt time.txt noise.txt
rm std*
rm spheres Islet RandomGenerator Beta

#compile sphere and generate sphere input file
g++ neighbor.C spheres.C box.C sphere.C event.C heap.C read_input.C -o spheres 
./spheres sphereInput

#create islet
g++ -I /vol2/home/dwuletj/boost/boost_1_58_0/ -fopenmp GenerateSphere.cpp -o Islet
./Islet isletInput

#compile and general random numbers
g++ -std=c++0x -I /vol2/home/dwuletj/boost/boost_1_58_0/ -fopenmp RandomVars.cpp -o RandomGenerator
./RandomGenerator

#run main code for solving differential equations
g++ -I /vol2/home/dwuletj/boost/boost_1_58_0/ -fopenmp MainFile.cpp -o Beta
./Beta 0B 
